# Supplementary material for: Cryptosporidium infection of human small intestinal epithelial cells induces type III interferon and impairs infectivity of Rotavirus
Source: Gut Microbes. 2024 Jan 8;16(1):2297897. doi: 10.1080/19490976.2023.2297897 (PMC10793699; doi:10.1080/19490976.2023.2297897)
Supplement: Source data.xlsx [file KGMI_A_2297897_SM9446.xlsx]

## Sheet: Fig2A
Rep 1	Rep 1	Rep 1	Rep 1	Rep 1	Rep 1	Rep 1	Rep 1	Rep 2	Rep 2	Rep 2	Rep 2	Rep 2	Rep 2	Rep 2	Rep 2	Rep 3	Rep 3	Rep 3	Rep 3	Rep 3	Rep 3	Rep 3	Rep 3
C. hominis	C. hominis	C. hominis	C. hominis	C. parvum	C. parvum	C. parvum	C. parvum	C. hominis	C. hominis	C. hominis	C. hominis	C. parvum	C. parvum	C. parvum	C. parvum	C. hominis	C. hominis	C. hominis	C. hominis	C. parvum	C. parvum	C. parvum	C. parvum
D1	D3	D6	D9	D1	D3	D6	D9	D1	D3	D6	D9	D1	D3	D6	D9	D1	D3	D6	D9	D1	D3	D6	D9
1	73.7939	27.8435	27.3157	1	350.022	226.815	209.79	1	68.4269	26.6154	12.3776	1	145.106	95.5825	145.7	1	66.0477	25.9784	22.0191	1	59.2479	29.101	16.6336
1	83.2908	41.8748	33.6715	1	283.045	216.48	219.413	1	70.4669	35.8582	19.534	1	142.657	119.132	63.253	1	77.1113	21.6949	19.969	1	58.7795	36.9527	27.6429
1	52.6415	38.7493	30.7325	1	247.584	292.533	167.496	1	82.6552	34.2064	20.3387	1	158.325	130.393	119.739	1	68.8544	26.5918	14.2097	1	73.2145	34.191	27.3879

## Sheet: Fig3A
TEER	TEER	TEER	TEER	TEER	TEER	TEER	TEER	TEER	TEER	TEER	TEER	Dextran	Dextran	Dextran	Dextran	Dextran	Dextran	Dextran	Dextran	Dextran	Dextran	Dextran	Dextran
HCT-8	HCT-8	HCT-8	HCT-8	HCT-8	HCT-8	hALI	hALI	hALI	hALI	hALI	hALI	HCT-8	HCT-8	HCT-8	HCT-8	HCT-8	HCT-8	hALI	hALI	hALI	hALI	hALI	hALI
H4	H4	H4	H24	H24	H24	H4	H4	H4	H24	H24	H24	H4	H4	H4	H24	H24	H24	H4	H4	H4	H24	H24	H24
No infection	C. parvum	C. hominis	No infection	C. parvum	C. hominis	No infection	C. parvum	C. hominis	No infection	C. parvum	C. hominis	No infection	C. parvum	C. hominis	No infection	C. parvum	C. hominis	No infection	C. parvum	C. hominis	No infection	C. parvum	C. hominis
82.5	86.7	84.3	273	174.6	230.1	76.8	86.7	101.4	74.4	88.5	83.1	1	1.08057	0.982977	0.160251	0.272048	0.215502	1	0.821443	0.740125	1.14123	0.941591	1.16634
83.1	82.2	81.9	279	149.4	243	85.2	94.5	93.3	82.8	93.3	89.4	1	1.10213	0.99878	0.137024	0.393634	0.18242	1	0.80664	0.67569	0.919331	0.863086	0.955972
82.2	81.3	87.9	274.8	163.5	232.5	85.5	94.8	93.9	75.9	96.3	84.6	1	1.05731	1.04419	0.135946	0.301461	0.195093	1	0.704727	0.798915	0.8798	0.784113	1.18776
87.3	85.8	83.1	297.9	180.3	207.9	90.9	84.6	86.4	66.6	84	72	1	1.05296	1.04609	0.124748	0.246532	0.266043	1	0.945853	1.06005	1.47683	0.995255	1.45186
104.1	105.3	105	300	156	223.8	82.2	89.4	88.8	72	78	76.5	1	0.975028	0.920262	0.165121	0.412318	0.259842	1	1.22711	1.02868	1.34254	1.16272	1.55417
102.6	97.5	103.8	353.4	142.2	220.5	95.7	80.4	86.4	76.8	72	73.8	1	1.02702	0.927594	0.110581	0.474254	0.310102	1	1.06572	0.948689	1.28859	1.17867	1.61651
105.6	105.3	100.5	348.6	136.2	214.5							1	0.976562	0.960202	0.10622	0.505844	0.328562
104.1	108	101.1	351	170.4	187.2							1	0.95035	1.02811	0.110516	0.421491	0.416484

## Sheet: Fig3C
hALI	hALI	hALI	hALI	HCT-8	HCT-8	HCT-8	HCT-8
E-cadherin	E-cadherin	ZO-1	ZO-1	E-cadherin	E-cadherin	ZO-1	ZO-1
NI	I	NI	I	NI	I	NI	I
0.0344	0.0371	0.0383	0.037	0.0473	0.0269	0.0429	0.04
0.0364	0.0372	0.0377	0.0333	0.0384	0.0272	0.0464	0.042
0.0339	0.0337	0.0416	0.0367	0.0364	0.0193	0.0453	0.035
0.0323	0.0347	0.0367	0.0341	0.0377	0.0335	0.0431	0.0402
0.0338	0.0341	0.0341	0.0358	0.0346	0.0243	0.0412	0.0394
0.0353	0.0337	0.0346	0.0377	0.0435	0.026	0.041	0.0366

## Sheet: Fig4B
No infection	C. parvum	C. hominis	No infection	C. parvum	C. hominis	No infection	C. parvum	C. hominis
H4	H4	H4	H24	H24	H24	H72	H72	H72
0	1	1	0	2.42697	3.04512	0	6.44271	7.84232
0	1	1	0	3.35586	6.76742	0	7.88806	4.92908
0	1	1	0	2.40948	6.94949	0	7.70267	9.01281

## Sheet: Fig4E
C. hominis	C. hominis	C. hominis	C. hominis	C. hominis	C. hominis	C. hominis	C. parvum	C. parvum	C. parvum	C. parvum	C. parvum	C. parvum	C. parvum
IFN-α response	IFN-γ response	IL-6/JAK/STAT3 signaling	Inflammatory response	TNF-α signaling via NF-κB	IL-2/STAT5 signaling	Apoptosis	IFN-α response	IFN-γ response	Inflammatory response	TNF-α signaling via NF-κB	Apoptosis	IL-2/STAT5 signaling	IL-6/JAK/STAT3 signaling
4.56e-92	3.15e-85	7.19e-07	1.36e-05	0.00103246	0.00565127	0.0148059	1.52e-82	4.17e-80	1.94e-10	4.11e-07	0.000823	0.00213976	0.00354

## Sheet: Fig5A
No infection	C. parvum	C. hominis	No infection	C. parvum	C. hominis	No infection	C. parvum	C. hominis	No infection	C. parvum	C. hominis	No infection	C. parvum	C. hominis	No infection	C. parvum	C. hominis	No infection	C. parvum	C. hominis	No infection	C. parvum	C. hominis	No infection	C. parvum	C. hominis	No infection	C. parvum	C. hominis	No infection	C. parvum	C. hominis	No infection	C. parvum	C. hominis
4	4	4	24	24	24	72	72	72	4	4	4	24	24	24	72	72	72	4	4	4	24	24	24	72	72	72	4	4	4	24	24	24	72	72	72
IL-1β	IL-1β	IL-1β	IL-1β	IL-1β	IL-1β	IL-1β	IL-1β	IL-1β	CXCL10	CXCL10	CXCL10	CXCL10	CXCL10	CXCL10	CXCL10	CXCL10	CXCL10	CCL5	CCL5	CCL5	CCL5	CCL5	CCL5	CCL5	CCL5	CCL5	IL-18	IL-18	IL-18	IL-18	IL-18	IL-18	IL-18	IL-18	IL-18
0.95621	1.28244	1.08517	2.34271	2.61027	2.8113	4.23002	5.25211	5.73079	111.819	151.845	86.0421	286.749	2537.19	1347.06	801.029	3126.94	2742.18	2.10659	2.75272	1.80813	5.46424	42.5732	10.1882	5.45011	260.828	37.2392	1.26427	1.26427	0	6.04283	36.9456	31.3394	1.26427	22.1035	32.1176
1.02076	0.504311	0.631115	2.54493	2.87862	1.80976	4.64245	6.97498	4.91178	130.867	145.19	114.982	411.673	2634.01	1404.2	467.851	3092.75	2827.62	2.47864	2.84742	2.69195	6.62287	46.7424	8.48105	5.45989	257.056	35.1881	3.79587	3.79587	2.53007	4.91935	29.6742	23.8268	4.91935	13.0206	20.3568
0.502395	0.759835	0.253445	0.695288	2.47608	0.954678	4.36621	6.00566	3.01349	102.263	118.883	122.36	356.716	2720.37	1387.06	514.944	3074.1	2851.02	1.54353	1.93218	1.82242	4.47803	64.5488	6.02228	5.36907	316.185	25.0759	0.256288	1.26427	3.14956	4.36869	51.6225	14.9449	1.26427	23.3838	28.8771

## Sheet: Fig5B
H24	H24	H24	H24	H24	H24	H24	H24	H24	H24	H24	H24
C. hominis	C. hominis	C. hominis	C. hominis	C. parvum	C. parvum	C. parvum	C. parvum	No infection	No infection	No infection	No infection
IFN-α2	IFN-λ1	IFN-β	IFN-λ2	IFN-α2	IFN-λ1	IFN-β	IFN-λ2	IFN-α2	IFN-λ1	IFN-β	IFN-λ2
321.88	0	5.64	1019.76	282.76	133.16	20.16	10278.8	148.08	44.08	3.8	74.88
180.92	0	7.04	901.64	298.56	287.48	18.68	16683.6	211.6	57.12	10.2	163.84
107.28	0	3.84	1161.72	371.8	108.68	17.36	4880.84	133.16	0	7.44	111.88

## Sheet: Fig5C
C. hominis	C. parvum
0	6.45928
0	16.9186
0.158099	36.069

## Sheet: Fig6B
RV	RV	IFNL3	IFNL3	IFNL3	IFNL3
No coinfection	Coinfection with C. parvum	No coinfection	No coinfection	Coinfection with C. parvum	Coinfection with C. parvum
H48	H48	H24	H48	H24	H48
1462.18	269.458	1	53.7472	332.709	272.123
1567.12	159.114	1	44.5736	259.235	248.675
1452.08	223.467	1	70.9198	274.016	354.126
1216.82	547.859	1	43.9599	213.504	233.636
1708.96	683.909	1	46.1455	178.294	342.063
1208.41	703.136	1	68.0309	228.828	418.22

## Sheet: Fig6C left
RV1	RV1	RV5	RV5
NI	I	NI	I
476.592	223.885	577.229	193.073
359.546	126.818	478.708	44.7247
455.098	52.9519	258.317	21.4514
342.518	85.6294	2174.37	641.977
463.139	64.0015	1208.11	397.932
503.309	54.9495	896.737	398.529
291.872	264.166	354.229	191.147
257.636	145.543	103.952	92.318
587.805	335.273	127.98	83.8521
	77.1285	153.253	135.277
	52.3165		91.125

[truncated: 2 more sheets: Fig6 right, FigS1]
